# Supplementary material for: Comparison of transcriptomic landscapes of different lamb muscles using RNA-Seq
Source: PLoS One. 2018 Jul 24;13(7):e0200732. doi: 10.1371/journal.pone.0200732 (PMC6057623; doi:10.1371/journal.pone.0200732)
Supplement: S2 Table — (XLSX) [file pone.0200732.s003.xlsx]

## Sheet: Sheet1
Animal	Muscle	Sample	Reads	UniquelyMappedReads
1	Semimembranosus	SM1	8729426	4407709
2	Semimembranosus	SM2	12545052	5781359
3	Semimembranosus	SM3	10969567	5500924
4	Semimembranosus	SM4	13607684	6360548
1	Semitendinosus	ST1	9564114	4905225
2	Semitendinosus	ST2	10516755	5144552
3	Semitendinosus	ST3	12455869	6163492
4	Semitendinosus	ST4	12746779	6407360
1	Gluteobiceps	GB1	9364268	4250216
2	Gluteobiceps	GB2	13689610	5800406
3	Gluteobiceps	GB3	11580839	5521038
4	Gluteobiceps	GB4	14147836	5985584
1	Gluteus medius	GM1	8140307	4018634
2	Gluteus medius	GM2	13173704	6025354
3	Gluteus medius	GM3	13569585	6350738
4	Gluteus medius	GM4	14165613	6272811
1	Rectus femoris	RF1	10199066	5256304
2	Rectus femoris	RF2	13351489	6304546
3	Rectus femoris	RF3	12116185	6004722
4	Rectus femoris	RF4	12617726	6080713
1	Supraspinatus	SS1	9092471	4316863
2	Supraspinatus	SS2	12552026	5765283
3	Supraspinatus	SS3	12816008	6151666
4	Supraspinatus	SS4	11840889	5615251
1	Longissimus lumborum	LL1	11263298	5317026
2	Longissimus lumborum	LL2	12869359	6378073
3	Longissimus lumborum	LL3	14159611	6116956
4	Longissimus lumborum	LL4	14199141	5948165
1	Adductor	AD1	7750735	3699148
2	Adductor	AD2	13986336	6427422
3	Adductor	AD3	12207905	5863638
4	Adductor	AD4	12923967	6116787
1	Psoas major	PM1	8686796	4118178
2	Psoas major	PM2	13405779	6209124
3	Psoas major	PM3	12224364	4989028
4	Psoas major	PM4	13861972	6005175
