# Supplementary material for: Comparison of transcriptomic landscapes of different lamb muscles using RNA-Seq
Source: PLoS One. 2018 Jul 24;13(7):e0200732. doi: 10.1371/journal.pone.0200732 (PMC6057623; doi:10.1371/journal.pone.0200732)
Supplement: S4 Table — Gene name: gene Ensembl ID. (XLSX) [file pone.0200732.s005.xlsx]

## Sheet: Hoja1
S4 Table: genes contributing to the Gene Ontology terms analyzed. Gene name: gene Ensembl ID.
Comparison ST vs. SS			Comparison SM vs. SS			Comparison LL vs. SS			Comparison ST vs. GM
Carbohydrate catabolic process			Cellular amide metabolic process			Carbohydrate catabolic process			Negative regulation of molecular function
Genes Up-regulated in ST:	Genes Up-regulated in SS:		Genes Up-regulated in SM:	Genes Up-regulated in SS:		Genes Up-regulated in LL:	Genes Up-regulated in SS:		Genes Up-regulated in ST:	Genes Up-regulated in GM:
Gene Name	Gene Name		Gene Name	Gene Name		Gene Name	Gene Name		Gene Name	Gene Name
PGK1	PFKFB2		RPS17	ARG2		PGK1	PFKFB2		PTPRF	DUSP10
PYGM	PPP1R3B		RPL36	CERS4		PYGM	PPP1R3B		CAST	PLN
GPI			EIF5A	RPL22L1		GPI			PRKCA	TRIB2
BPGM			RPL5	PM20D1		BPGM			ANXA4
ENO1			RPS18	SLC25A25		PGAM2			LYNX1
PGAM2			RPL35	LTA4H		GAPDH			PPP1R1B
GAPDH			RPL3	MRPS18A		GPD1			PPP1R2
GPD1			RPL23	ERAP2		PGM1			ANXA2
GK5			WARS2			FBP2			MSTN
PGM1			RPL37			TPI1			ITIH5
FBP2			MRPS33						GADD45A
TPI1			RPL13A			Glycolytic process			ANXA1
			RPS3			Genes Up-regulated in LL:	Genes Up-regulated in SS:		PPP3CA
Regulation of muscle system process			GCLM			Gene Name	Gene Name		DUSP26
Genes Up-regulated in ST:	Genes Up-regulated in SS:		PAIP2			PGK1	PFKFB2		CEBPG
Gene Name	Gene Name		MRPS5			GPI			OAZ1
PRKCA	ADRB2		RBM8A			BPGM			TMBIM6
CAMK2D	LMCD1		SSB			PGAM2			ADIPOQ
MYLK2	TNNT1		BPGM			GAPDH			CAT
PPP3CA	MYL3		RPS3A			GPD1			CALM2
CAV1	KCNMA1		ETF1			TPI1			FABP4
TNNT3	TNNC1		CPQ
CALM2			RPS19			ATP generation from ADP			Regulation of response to external stimulus
			DNAJC3			Genes Up-regulated in LL:	Genes Up-regulated in SS:		Genes Up-regulated in ST:	Genes Up-regulated in GM:
ADP metabolic process			RPL26			Gene Name	Gene Name		Gene Name	Gene Name
Genes Up-regulated in ST:	Genes Up-regulated in SS:		MRPS23			PGK1	PFKFB2		SLC25A19	DUSP10
Gene Name	Gene Name		PAM			GPI			PTPRF	LMCD1
PGK1	PFKFB2		RPS27L			BPGM			NENF	PRKG1
AK1	AK3		RPL9			PGAM2			PRKCA
GPI			PGAM2			GAPDH			S100B
BPGM			EEF1D			GPD1			ANXA2
ENO1			MRPL51			TPI1			MSTN
PGAM2			GAPDH						MPP1
GAPDH			RPS8			Carbohydrate metabolic process			LEP
GPD1			RPL18			Genes Up-regulated in LL:	Genes Up-regulated in SS:		ANXA1
TPI1			RPL18A			Gene Name	Gene Name		ADIPOQ
			RPS7			PGK1	DGAT2		S100A14
Monocarboxylic acid metabolic process			EIF2S1			PYGM	PFKFB2		CALM2
Genes Up-regulated in ST:	Genes Up-regulated in SS:		RPL29			GPI	GFPT2		FABP4
Gene Name	Gene Name		RPS20			PPP1R2	PPP1R3B
PGK1	PFKFB2		RPL36A			LDHA	IDH2		Carboxylic acid biosynthetic process
GPI	IDH2		RPL31			BPGM	LDHB		Genes Up-regulated in ST:	Genes Up-regulated in GM:
BPGM	CPT1B		RPL7			PGP			Gene Name	Gene Name
ENO1	PTGIS		RPS15A			PRKAG3			HSD17B12	ACADVL
PRKAG3	CYP2E1		RPL11			PGAM2			OAT	GOT1
PGAM2	PLIN5		EEF1B2			GAPDH			BCAT2
GAPDH			RPL28			GPD1			NR1D1
LEP			MRPL17			CHI3L1			PSPH
GPD1			RPS29			PGM1			PRKAG3
ACACA			MRPL3			FBP2			LEP
CAV1			RPL6			TPI1			ACACA
TPI1			IP6K3						HACD2
ADIPOQ			RPS15A			Circulatory system process			Acyl-CoA desaturase
HACD2			RPS13			Genes Up-regulated in LL:	Genes Up-regulated in SS:
FABP4			RPL23A			Gene Name	Gene Name		Muscle tissue morphogenesis
Acyl-CoA desaturase						GLRX3	MAP2K6		Genes Up-regulated in ST:	Genes Up-regulated in GM:
			Peptide metabolic process			GCLM	ADRB2		Gene Name	Gene Name
Glycolytic process			Genes Up-regulated in SM:	Genes Up-regulated in SS:		SUMO1	ACTC1		TCAP	ACTC1
Genes Up-regulated in ST:	Genes Up-regulated in SS:		Gene Name	Gene Name		CAMK2D	KCNJ2		MYLK2	MYL3
Gene Name	Gene Name		RPS17	RPL22L1		CALM2	MYL3			ANKRD1
PGK1	PFKFB2		RPL36	PM20D1		DRD1	KCNMA1			TNNC1
GPI			EIF5A	SLC25A25			MYL2
BPGM			RPL5	LTA4H			TNNC1		Regulation of response to stress
ENO1			RPS18	MRPS18A					Genes Up-regulated in ST:	Genes Up-regulated in GM:
PGAM2			RPL35	ERAP2		Glucose metabolic process			Gene Name	Gene Name
GAPDH			RPL3			Genes Up-regulated in LL:	Genes Up-regulated in SS:		SLC25A19	DUSP10
GPD1			RPL23			Gene Name	Gene Name		PTPRF	LMCD1
TPI1			WARS2			GPI	PPP1R3B		PRKCA	ANKRD1
			RPL37			BPGM			S100B	PRKG1
Muscle system process			MRPS33			PGP			PCNA
Genes Up-regulated in ST:	Genes Up-regulated in SS:		RPL13A			PGAM2			ERP29
Gene Name	Gene Name		RPS3			GAPDH			ANXA2
PRKCA	ADRB2		GCLM			GPD1			LAMP1
P2RY1	LMCD1		PAIP2			PGM1			MSTN
MSTN	TNNT1		MRPS5			FBP2			NR1D1
CAMK2D	MYL3		RBM8A			TPI1			GADD45A
MYLK2	KCNMA1		SSB						LEP
PPP3CA	TNNC1		RPS3A			Gluconeogenesis			ANXA1
CAV1			ETF1			Genes Up-regulated in LL:	Genes Up-regulated in SS:		PPP3CA
TNNT3			CPQ			Gene Name	Gene Name		CEBPG
CALM2			RPS19			GPI	(not applicable)		TMBIM6
DRD1			DNAJC3			BPGM			ADIPOQ
			RPL26			PGP			USP1
Carbohydrate metabolic process			MRPS23			PGAM2			S100A14
Genes Up-regulated in ST:	Genes Up-regulated in SS:		PAM			GPD1			FABP4
Gene Name	Gene Name		RPS27L			FBP2
PGK1	PFKFB2		RPL9			TPI1			Negative regulation of catalytic activity
PYGM	PPP1R3B		EEF1D						Genes Up-regulated in ST:	Genes Up-regulated in GM:
DGAT2	IDH2		MRPL51			Generation of precursor metabolites and energy			Gene Name	Gene Name
GPI			GAPDH			Genes Up-regulated in LL:	Genes Up-regulated in SS:		CAST	DUSP10
PPP1R2			RPS8			Gene Name	Gene Name		PRKCA	PLN
LDHA			RPL18			PGK1	PFKFB2		PPP1R1B	TRIB2
BPGM			RPL18A			PYGM	PPP1R3B		PPP1R2
PGP			RPS7			NDUFS4	IDH2		ANXA2
TALDO1			EIF2S1			GPI			MSTN
ENO1			RPL29			PPP1R2			ITIH5
PRKAG3			RPS20			SUCLA2			GADD45A
PGAM2			RPL36A			BPGM			ANXA1
GAPDH			RPL31			PRKAG3			DUSP26
GPD1			RPL7			PGAM2			OAZ1
GK5			RPS15A			GAPDH			TMBIM6
CHI3L1			RPL11			GPD1			ADIPOQ
PGM1			EEF1B2			PGM1			FABP4
FBP2			RPL28			TPI1
TPI1			MRPL17			NDUFAF2			Small molecule biosynthetic process
ADIPOQ			RPS29						Genes Up-regulated in ST:	Genes Up-regulated in GM:
APOD			MRPL3			Muscle organ development			Gene Name	Gene Name
			RPL6			Genes Up-regulated in LL:	Genes Up-regulated in SS:		HSD17B12	ACADVL
Glucose metabolic process			IP6K3			Gene Name	Gene Name		PCK1	GOT1
Genes Up-regulated in ST:	Genes Up-regulated in SS:		RPS15A			NR4A1	ACTC1		OAT	COQ8A
Gene Name	Gene Name		RPS13			FOS	MYL3		BCAT2
GPI	PPP1R3B		RPL23A			FLOT1	TNNC1		NR1D1
BPGM						MSTN			PSPH
PGP			Translation			SGCB			PRKAG3
PGAM2			Genes Up-regulated in SM:	Genes Up-regulated in SS:		MYLK2			LEP
GAPDH			Gene Name	Gene Name		MEF2C			ACACA
GPD1			RPS17	RPL22L1		MURC			ADIPOQ
PGM1			RPL36	SLC25A25					HACD2
FBP2			EIF5A	MRPS18A					SORD
TPI1			RPL5						Acyl-CoA desaturase
ADIPOQ			RPS18
APOD			RPL35
			RPL3
Regulation of muscle contraction			RPL23
Genes Up-regulated in ST:	Genes Up-regulated in SS:		WARS2
Gene Name	Gene Name		RPL37
MYLK2	ADRB2		MRPS33
CAV1	TNNT1		RPL13A
TNNT3	MYL3		RPS3
CALM2	KCNMA1		PAIP2
	TNNC1		MRPS5
			RBM8A
Pyruvate metabolic process			SSB
Genes Up-regulated in ST:	Genes Up-regulated in SS:		RPS3A
Gene Name	Gene Name		ETF1
PGK1	PFKFB2		RPS19
GPI			DNAJC3
BPGM			RPL26
ENO1			MRPS23
PGAM2			RPS27L
GAPDH			RPL9
GPD1			EEF1D
TPI1			MRPL51
			GAPDH
Carboxylic acid metabolic process			RPS8
Genes Up-regulated in ST:	Genes Up-regulated in SS:		RPL18
Gene Name	Gene Name		RPL18A
PGK1	ARG2		RPS7
ODC1	PFKFB2		EIF2S1
GPI	PM20D1		RPL29
GADL1	IDH2		RPS20
LDHA	CPT1B		RPL36A
BPGM	PTGIS		RPL31
BCAT2	CYP2E1		RPL7
PSPH	Dopa decarboxylase		RPS15A
ENO1	PLIN5		RPL11
PRKAG3			EEF1B2
PGAM2			RPL28
GAPDH			MRPL17
LEP			RPS29
GPD1			MRPL3
ACACA			RPL6
CAV1			IP6K3
TPI1			RPS15A
ADIPOQ			RPS13
HACD2			RPL23A
FABP4
Acyl-CoA desaturase			Carbohydrate catabolic process
			Genes Up-regulated in SM:	Genes Up-regulated in SS:
Gluconeogenesis			Gene Name	Gene Name
Genes Up-regulated in ST:	Genes Up-regulated in SS:		PGK1	PFKFB2
Gene Name	Gene Name		PYGM	PPP1R3B
GPI	(not applicable)		GPI
BPGM			BPGM
PGP			PGAM2
PGAM2			GAPDH
GPD1			GPD1
FBP2			PGM1
TPI1			FBP2
ADIPOQ			TPI1
Generation of precursor metabolites and energy			Glycolytic process
Genes Up-regulated in ST:	Genes Up-regulated in SS:		Genes Up-regulated in SM:	Genes Up-regulated in SS:
Gene Name	Gene Name		Gene Name	Gene Name
PGK1	PFKFB2		PGK1	PFKFB2
PYGM	PPP1R3B		GPI
GPI	IDH2		BPGM
PPP1R2	IDH3B		PGAM2
BPGM			GAPDH
ENO1			GPD1
PRKAG3			TPI1
PGAM2
GAPDH			ATP generation from ADP
LEP			Genes Up-regulated in SM:	Genes Up-regulated in SS:
GPD1			Gene Name	Gene Name
PGM1			PGK1	PFKFB2
TPI1			GPI
CAT			BPGM
NDUFAF2			PGAM2
IP6K3			GAPDH
			GPD1
Lipid metabolic process			TPI1
Genes Up-regulated in ST:	Genes Up-regulated in SS:
Gene Name	Gene Name		Tissue development
IAH1	ADRB2		Genes Up-regulated in SM:	Genes Up-regulated in SS:
DGAT2	GPAT4		Gene Name	Gene Name
GDE1	PM20D1		PGK1	ADRB2
IDI1	KCNMA1		ANXA4	ACTC1
KDSR	SLC16A1		GJA1	SLC25A25
SULT1A1	CPT1B		TAGLN2	KCNMA1
PGP	PTGIS		MSN	BAX
STAT5B	CYP2E1		SBDS	CHRNA1
GPAM	ABHD2		RHOA	LELP1
FDFT1	TECRL		FOS	TNNC1
PIGL	PLIN5		DUSP6
PRKAG3			NDUFV2
ORMDL3			S1PR1
LEP			CTGF
ACACA			GPI
CAV1			RILPL1
ADIPOQ			FKBP1A
CAT			CLIC4
APOD			ANXA2
HACD2			FLOT1
FABP4			ASPN
Acyl-CoA desaturase			CPQ
			MGP
Muscle organ development			MICAL2
Genes Up-regulated in ST:	Genes Up-regulated in SS:		KITLG
Gene Name	Gene Name		CAV1
FLOT1	ACTC1		VIM
MSTN	MYL3		BTG1
MYLK2	ANKRD1		CNN3
PPP3CA	TNNC1		ID2
FXR1			APOD
CAV1			IP6K3
MURC			CAV2
IP6K3
CAV2			Glucose metabolic process
			Genes Up-regulated in SM:	Genes Up-regulated in SS:
Muscle contraction			Gene Name	Gene Name
Genes Up-regulated in ST:	Genes Up-regulated in SS:		GPI	PPP1R3B
Gene Name	Gene Name		BPGM
CAMK2D	ADRB2		PGP
MYLK2	TNNT1		PGAM2
CAV1	MYL3		GAPDH
TNNT3	KCNMA1		GPD1
CALM2	TNNC1		PGM1
DRD1			FBP2
			TPI1
Muscle adaptation			APOD
Genes Up-regulated in ST:	Genes Up-regulated in SS:
Gene Name	Gene Name		Developmental maturation
PRKCA	LMCD1		Genes Up-regulated in SM:	Genes Up-regulated in SS:
MSTN	TNNT1		Gene Name	Gene Name
CAMK2D	TNNC1		GJA1	KCNMA1
PPP3CA			NR4A2	ABHD2
			S1PR1
Cardiac muscle tissue morphogenesis			ARCN1
Genes Up-regulated in ST:	Genes Up-regulated in SS:		CDH5
Gene Name	Gene Name		PTGS2
MYLK2	ACTC1		ID2
	MYL3
	ANKRD1		Circulatory system process
	TNNC1		Genes Up-regulated in SM:	Genes Up-regulated in SS:
			Gene Name	Gene Name
Regulation of cell communication			GJA1	MAP2K6
Genes Up-regulated in ST:	Genes Up-regulated in SS:		GLRX3	ADRB2
Gene Name	Gene Name		GCLM	ACTC1
PRKCA	ADRB2		PTGS2	KCNJ2
PPARG	LGI1		CAV1	KCNMA1
NR4A2	LMCD1		ID2	MYL2
YWHAG	ANKRD1		DRD1	ERAP2
CAPZB	DDRGK1			TNNC1
S100B	SLC16A1
SKAP2	DLC1
PPP1R2	PTGIS
FIS1	RGS2
LAMTOR3	PLIN5
TRIM13
ANXA2
FLOT1
DDIT4L
MSTN
SMYD2
LEP
FBXO9
ANXA1
PPP3CA
TSPAN17
CAV1
SHISA2
CHI3L1
TMBIM6
ADIPOQ
CAT
MURC
APOD
CALM2
IP6K3
CAV2
DRD1
Single-organism biosynthetic process
Genes Up-regulated in ST:	Genes Up-regulated in SS:
Gene Name	Gene Name
PRKCA	ARG2
DGAT2	ADRB2
IDI1	GPAT4
ODC1	AK3
AK1	PTGIS
GPI	COQ8A
BPGM	PLIN5
BCAT2
PGP
GPAM
FDFT1
PSPH
PIGL
PRKAG3
ORMDL3
PGAM2
LEP
GPD1
ACACA
PGM1
FBP2
TPI1
ADIPOQ
HACD2
Acyl-CoA desaturase
DRD1
Response to calcium ion
Genes Up-regulated in ST:	Genes Up-regulated in SS:
Gene Name	Gene Name
S100A16	KCNMA1
PPP3CA
CAV1
CALM2
Chemical synaptic transmission
Genes Up-regulated in ST:	Genes Up-regulated in SS:
Gene Name	Gene Name
LIN7C	LGI1
YWHAG	KCNMA1
S100B
FLOT1
MYLK2
PPP3CA
ADIPOQ
DRD1
